# Supplementary material for: Two contemporaneous morphs of fossil Chanos Lacepède, 1803 (Gonorynchiformes, Chanidae) from Paleocene (Danian) outcrops near Palenque (Mexico) revealed by geometric morphometrics indicate conservatism in milkfishes after the K/Pg boundary
Source: PLoS One. 2025 Mar 5;20(3):e0313912. doi: 10.1371/journal.pone.0313912 (PMC11882075; doi:10.1371/journal.pone.0313912)
Supplement: S1 File — (NEX) [file pone.0313912.s002.nex]

#NEXUS
[by Alberto Guadarrama, 2023-24]

BEGIN TAXA;
	TITLE Taxa;
	DIMENSIONS NTAX=15;
	TAXLABELS
		Diplomystus Brycon Opsariichtys Aethalionopsis Chanos Dastilbe Gonorynchus Gordichthys Kneria Parachanos Rubiesichthys Tharrhias Nanaichthys Francischanos Chanos_Palenque 
	;

END;


BEGIN CHARACTERS;
	TITLE  Character_Matrix;
	DIMENSIONS  NCHAR=106;
	FORMAT DATATYPE = STANDARD RESPECTCASE GAP = - MISSING = ? SYMBOLS = "  0 1 2 3";
	CHARSTATELABELS 
		1 Orbitosphenoid / present absent,
		2 Basisphenoid / present absent,
		3 Pterosphenoids / well_developed_and_articulating_with_each_other 'slightly reduced, not  articulating anteroventrally but approaching each other anterodorsally' greatly_reduced_and__broadly_separated_both_anteroventrally_and_anterodorsally,
		4 Posterolateral_expansion_of_exoccipitals /  absent present,
		5 Exoccipitals /  posteriorly_smooth_with_no_projection_above_the_basioccipital 'with a  posterior concave-convex border, and a projection above basioccipital',
		6 Cephalic_ribs /  absent present_and_all_articulating_with_the_exoccipitals present_and__articulating_with_both_the_exoccipitals_and_basioccipital,
		7 Supraoccipital_crest /  'small, short in lateral view' 'long and enlarged, projecting above  occipital region and first vertebrae, forming a vertical, posteriorly deeply pectinated blade',
		8 Foramen_magnum /  dorsally_bounded_by_exoccipitals_ enlarged_and_dorsally_bounded_by_supraoccipital,
		9 'Brush-like cranial intermuscular bones (sensu Patterson, Johnson, 1995)' /  absent present_,
		10 Mesethmoid /  wide_and_short 'long and slender, with anterior elongate lateral extensions' 'large, with broad posterolateral wing-like expansions',
		11 'Wings (extensions) of lateral ethmoids' /  absent _present,
		12 Nasal_bone /  small_but_flat just_a_tubular_ossification_around_the_canal,
		13 Frontals /  'wide through most of their length, narrowing anteriorly to form a triangular anterior  border' elongate_and_narrow_except_in_postorbital_region 'wide, anteriorly shortened,  anterior border roughly straight ',
		14 Interfrontal_fontanelle /  absent present,
		15 Frontal_bones /  paired_in_adult 'co-ossified, with no median suture',
		16 Foramen_for_olfactory_nerve_in_frontal_bones /  absent_ present,
		17 Relative_position_of_the_parietals /  'medioparietal (in full contact with each other along their   midline) ' 'mesoparietal (sensu Poyato-Ariza, 1994); partly separated by the supraoccipital,  posteriorly, and partly in contact with each other, anteriorly)' 'lateroparietal (completely  separated from each other by the supraoccipital)',
		18 Parietal_portion_of_the_supraorbital_canal /  absent present,
		19 Parietals /  large 'reduced but flat and blade-like in shape' highly_reduced absent_as_independent_ossifications,
		20 Number_of_infraorbitals /  five_or_more four three_or_fewer,
		21 Infraorbital_bones_not_including_lacrimal /  well_developed 'reduced to small, tubular  ossifications',
		22 Lacrimal /  flat_and_comparable_in_length_to_subsequent_infraorbitals 'flat, long and large,  with keel near lower edge',
		23 Supraorbital /  present absent,
		24 'Teeth in premaxilla, maxilla, and dentary' /  present absent,
		25 Premaxilla /  consisting_of_one_solid_element 'premaxilla consisting of two distinct  elements, with a shorter, non-osseous element lying ventral to a much longer osseous portion,  which in turn articulates with the maxilla',
		26 Premaxillary_?gingival_teeth? /  absent present,
		27 Premaxilla /  'small, flat and roughly triangular' 'large, very broad, concave-convex, with  long oral process' 'narrow and elongated, its length more than one half of the length of the  maxilla',
		28 Premaxillary_ascending_process /  present absent,
		29 Morphology_of_maxillary_articular_process /  thin_and_pointed robust_and_bulky 'flat and  hypertrophied, higher than the main body of the bone',
		30 Length_of_maxillary_articular_process /  'short, less than 30% of the total maxillary length' 'long, 30%-40% of the total maxillary length' 'very long, about 50% of the total maxillary  length',
		31 Dorsal_and_ventral_borders_of_the_maxillary_articular_process /  straight_or_slightly_curved 'very curved, almost describing an angle',
		32 Maxillary_process_for_articulation_with_autopalatine /  absent present,
		33 Posterior_region_of_the_maxilla /  'slightly and progressively expanded to form a thin blade,  with roughly straight posterior border' 'very enlarged, swollen to a bulbous outline, with  curved posterior border',
		34 'Supramaxilla(e):' /  present absent,
		35 Symphysis /  'low, pointed ' 'higher than immediately posterior part of the dentary, robust',
		36 Notch_between_the_dentary_and_the_anguloarticular_bones /  absent present,
		37 'Articulation between dentary and angulo-articular' /  'strong, dentary not V-shaped posteriorly' 'loose, with a posteriorly V- shaped dentary',
		38 'Notch in the anterodorsal border of the dentary (?leptolepid? notch)' /  absent present,
		39 Mandibular_sensory_canal /  present absent,
		40 Dermopalatine /  present absent,
		41 A_patch_of_about_20_conical_teeth_on_endopterygoid_and_basibranchial_2 /  absent present,
		42 Ectopterygoid /  'well developed, ectopterygoid overlapping with the ventral surface of the autopalatine by at least 50%' 'reduced, articulating with the ventral surface of the autopalatine  by at most 10% through cartilage, resulting in a loosely articulated suspensorium',
		43 Teeth_on_vomer_and_parasphenoid /  absent present,
		44 Anterior_portion_of_vomer /  horizontal 'anteroventrally inclined, nearly vertical' dorsally_curved,
		45 Spatial_relationship_between_vomer_and_mesethmoid_anteriorly /  vomer_and_mesethmoid__ending_at_about_the_same_anterior_level mesethmoid_extending_anteriorly_beyond_the_level_of__anterior_margin_of_vomer vomer_extending_anteriorly_beyond_the_level_of_anterior_margin_of__mesethmoid,
		46 Metapterygoid /  'large, broad and in contact with quadrate and symplectic through cartilage' reduced_to_a_thin_rod,
		47 Quadrate /  with_posterior_margin_smooth elongated_forked_posterior_process,
		48 'Quadrate-mandibular articulation' /  'below or posterior to orbit, no elongation or displacement of quadrate' 'anterior to orbit, quadrate displaced but not elongate',
		49 Symplectic /  elongated_in_shape_but_relatively_short 'very long, about twice the length of  the ingroup',
		50 Symplectic_and_quadrate /  articulating_directly_with_each_other separated_through_cartilage,
		51 Articular_head_of_hyomandibular_bone /  'double, with both articular surfaces placed on the  dorsal border of the main body of the bone' 'double, with the anterior articular surface forming a separate head from the posterior articular surface',
		52 Metapterygoid_process_of_hyomandibular_bone /  absent 'present, anterior' 'present,  ventral',
		53 Ossified_interhyal /  present absent_as_an_independent_ossification,
		54 Size_of_opercular_bone /  ' normal, about one quarter of the head length' 'expanded, at least one third of the head length',
		55 Shape_of_opercular_bone_in_lateral_view /  'rounded/oval' triangular,
		56 Opercular_apparatus_on_external_surface_of_opercle /  absent_ present,
		57 Opercular_borders /  free_from_side_of_head partly_or_almost_completely_connected_to_side__of_head_with_skin,
		58 Angle_formed_by_preopercular_limbs /  obtuse approximately_straight acute,
		59 Posterodorsal_limb_of_preopercular_bone /  well_developed 'reduced, correlated with  expansion of anteroventral limb that meets its fellow along the ventral midline',
		60 Ridge_on_anteroventral_limb_of_preopercular_bone /  absent present,
		61 Preopercular_expansion_distal_to_the_terminal_openings_of_the_preopercular_canal_branches /  'absent, preopercular bone not enlarged ' 'present, restricted to the posteroventral corner' present_in_posteroventral_corner_and_part_of_the_posterodorsal_limb,
		62 Suprapreopercular_bone /  absent 'present as a relatively large, flat bone' 'present as  tubular ossification(s)',
		63 Major_axis_of_subopercular_bone_in_lateral_view /  inclined subhorizontal,
		64 Subopercular_clefts /  absent present,
		65 Posterodorsal_ascending_process_of_interopercular_bone /  absent present,
		66 Teeth_on_fifth_ceratobranchial /  present absent,
		67 First_basibranchial_in_adult_specimens /  ossified unossified,
		68 Fifth_basibranchial_in_adult_specimens /  cartilaginous ossified_,
		69 First_pharyngobranchial_in_adult_specimens /  ossified unossified,
		70 Two_anteriormost_vertebrae /  as_long_as_posterior_ones shorter_than_posterior_ones,
		71 Autogenous_neural_arch_anterior_to_first_vertebra /  present absent,
		72 Neural_arch_of_first_vertebra_and_exoccipitals /  separate in_contact,
		73 Neural_arch_of_first_vertebra_and_supraoccipital /  separate in_contact,
		74 Spine_on_neural_arch_of_first_vertebra /  'present, well developed' present_but_reduced,
		75 Anterior_neural_arches /  no_contact_with_adjoining_arches 'abutting contact laterally with adjoining arches, no overlapping ',
		76 Neural_arches_5?10_in_adults /  fused_to_centra 'autogenous, at least laterally',
		77 Neural_arches_to_vertebrae_posterior_to_the_dorsal_fin_in_adults /  fused_to_centrum 'autogenous, at least laterally',
		78 First_two_anterior_parapophyses /  autogenous fused_to_centra,
		79 Rib_on_third_vertebral_centrum /  _similar_in_size_and_shape_to_posterior_ones widened_and__shortened modified_into_Weberian_apparatus,
		80 Paired_intermuscular_bones_consisting_of_three_series /  'epipleurals, epicentrals, and  epineurals: absent (at least one complete series is absent)' 'present (three series)',
		81 'Anterior (first six) epicentral bones' /  'unmodified, no differences in size from others' 'highly modified, much larger than posterior ones',
		82 Shape_of_anterior_supraneurals_1_and_2__ /  narrow_and_separated large_and_in_contact,
		83 Posterior_process_on_the_posterior_border_of_first_supraneural /  absent present,
		84 Number_of_supraneurals /  several_supraneurals_in_a_long_series two_or_fewer_supraneurals,
		85 Postcleithra /  _present absent,
		86 Lateral_line_and_supracleithrum /  supracleithrum_pierced_through_dorsal_region supracleithrum_pierced_all_through_its_length lateral_line_does_not_pierce_supracleithrum,
		87 Fleshy_lobe_of_paired_fins /  absent present,
		88 Caudal_fin_morphology /  'elongated, posteriorly forked' 'higher than long, slightly  incurved posteriorly',
		89 Fringing_fulcra_in_dorsal_lobe_of_caudal_fin /  present absent_,
		90 Caudal_scutes_ /  absent present,
		91 'Ural centra (u1, u2), preural centrum one (pu1), and uroneural one (un1)' /  autogenous fused,
		92 Neural_arch_and_spine_of_preural_centrum_one /  'both well developed, spine about half as long  as preceding ones' 'arch complete and closed, spine rudimentary' 'arch open, no spine',
		93 'Uroneurals (regardless of number)' /  arranged_in_a_linear_series arranged_in_a_double__series,
		94 'Total number of uroneurals regardless of their fusion to other elements of the caudal  endoskeleton (dealt with in character 92 above)' /  three two one,
		95 Anterior_extent_of_first_uroneural /  to_anterior_end_of_first_preural to_anterior_end_of_second_preural to_anterior_end_of_third_preural uroneural_fused_to_caudal_fin_complex_,
		96 Uroneural_two_and_second_ural_centrum /  in_contact separated uroneural_two_absent__as_an_autogenous_ossification,
		97 Parhypural_and_preural_centrum_1 /  independent_in_adults fused_only_in_large_adults fused_since_early_ontogenetic_stages,
		98 Reduction_in_the_number_of_hypurals /  six fewer_than_six,
		99 Hypurals_1_and_2 /  autogenous partly_fused_to_each_other,
		100 Hypural_1_and_terminal_centrum /  articulating separated_by_a_hiatus fused,
		101 Hypural_2_and_centrum /  fused autogenous,
		102 Hypural_5_and_second_ural_centrum /  separate articulating,
		103 Hemal_arch_in_preural_centrum_2 /  fused_to_the_centrum autogenous,
		104 Posterolateral_process_of_caudal_endoskeleton /  absent present,
		105 Type_of_scales /  cycloid modified_ctenoid,
		106 Lateral_line /  not_extending_to_posterior_margin_of_hypurals extending_to_posterior__margin_of_hypurals ; 
	MATRIX
	Diplomystus      0000?00000000000000000?00000000000000000000000000000?000000000000????000000000000000000001000000?000000000
	Brycon           0100000000010100200000000000000001000001000000000000000000000000000001100100012001000000101101312001000000
	Opsariichtys     0100000000010000000000010000000001000001000000000000000000000000000001100100012001000000101101310000001000
	Aethalionopsis   ??????0??0??000?211000010?1?100111000?0?00???001100??100?10111000??????????110??0??0??00010100?1000010100?
	Chanos           1111121012010000212100010011110111100101000020011101110001002110010001110111001100001000111201311001101100
	Dastilbe         11100?10?0??0000201?00010?1112011110011100???0011001?100?10101100????11?0101001100000000100101100000101000
	Gonorynchus      1120010010011011201212111101120001011001120011000010001010000200011011110110011101001010101102322112000011
	Gordichthys      11?0??0??0?00000101?00010?11021011000111001??0011001?100?20011000????1???1010?1?00100101100101100000111000
	Kneria           1120010101100000203110010001200101110001020120000012000110000200111111111110011110011200101102320001100000
	Parachanos       ???0?????0?10000201?00010?11110111000?0?00???0011001?100?10111100????01????10?1?0??000001?01012000001010??
	Rubiesichthys    11?0??0??0?00000201?00010?1102101100010100???0011001?100?20011000????11??1010?1?00100?00100101100000101000
	Tharrhias        11101?1002?10000201100010?11110111100101000020011101?100?101211001???1110101001100000000100010100000101000
	Nanaichthys      ??????0?0?0?00002????0010?11110111000?010?0??0011001?100?1011?000??????????10?1100?0??0010?101??00001?100?
	Francischanos    1111111??211000?211???110011110111000?0?000??0011001?100?0012100????????????0?11?0001?0010000100010010100?
	Chanos_Palenque  11??121?120?00002?2?0?010011110111100101000???011101?100?1?02?1?0????11?01110?1100001?0011120131?00110110?

;

END;
