# Supplementary material for: Two contemporaneous morphs of fossil Chanos Lacepède, 1803 (Gonorynchiformes, Chanidae) from Paleocene (Danian) outcrops near Palenque (Mexico) revealed by geometric morphometrics indicate conservatism in milkfishes after the K/Pg boundary
Source: PLoS One. 2025 Mar 5;20(3):e0313912. doi: 10.1371/journal.pone.0313912 (PMC11882075; doi:10.1371/journal.pone.0313912)
Supplement: S2 File — (TPS) [file pone.0313912.s003.TPS]

LM=15
792.00000 1874.00000
1432.00000 2298.00000
3358.00000 2446.00000
3979.00000 2330.00000
-1.00000 -1.00000
-1.00000 -1.00000
-1.00000 -1.00000
4866.00000 1941.00000
4608.00000 1845.00000
3680.00000 1859.00000
2228.00000 1833.00000
2024.00000 2013.00000
1812.00000 1640.00000
1573.00000 1828.00000
1385.00000 1930.00000
ID=CH01 
LM=15
1161.00000 2042.00000
1556.00000 2299.00000
2763.00000 2380.00000
3079.00000 2366.00000
4030.00000 2611.00000
3973.00000 2473.00000
4071.00000 2350.00000
3601.00000 2223.00000
3469.00000 2104.00000
2913.00000 2018.00000
2009.00000 1993.00000
1923.00000 2148.00000
1765.00000 1893.00000
-1.00000 -1.00000
1582.00000 2121.00000
ID=CH02 
LM=15
450.00000 2029.00000
1056.00000 2327.00000
2620.00000 2461.00000
3117.00000 2386.00000
4398.00000 2378.00000
4318.00000 2156.00000
4442.00000 1981.00000
3929.00000 1880.00000
3692.00000 1750.00000
2901.00000 1741.00000
1855.00000 1939.00000
1669.00000 2080.00000
1398.00000 1748.00000
1180.00000 1940.00000
1034.00000 2057.00000
ID=CH03 
LM=15
729.00000 1935.00000
1261.00000 2161.00000
3384.00000 2331.00000
3924.00000 2238.00000
-1.00000 -1.00000
-1.00000 -1.00000
-1.00000 -1.00000
4906.00000 1633.00000
4605.00000 1497.00000
3668.00000 1418.00000
-1.00000 -1.00000
2006.00000 1769.00000
1663.00000 1461.00000
1484.00000 1649.00000
1299.00000 1846.00000
ID=CH04 
LM=15
904.00000 2058.00000
1412.00000 2284.00000
3074.00000 2270.00000
3470.00000 2222.00000
4708.00000 2245.00000
4658.00000 2091.00000
4748.00000 1973.00000
4183.00000 1746.00000
3983.00000 1636.00000
3167.00000 1578.00000
2016.00000 1712.00000
1973.00000 1934.00000
1690.00000 1687.00000
1548.00000 1863.00000
1392.00000 2066.00000
ID=CH05 
LM=15
883.00000 2071.00000
-1.00000 -1.00000
3028.00000 2220.00000
3444.00000 2136.00000
4736.00000 2111.00000
4673.00000 1908.00000
4840.00000 1785.00000
4182.00000 1568.00000
3958.00000 1441.00000
3224.00000 1468.00000
2027.00000 1749.00000
1992.00000 1940.00000
1675.00000 1701.00000
1562.00000 1949.00000
1451.00000 2089.00000
ID=CH06 
LM=15
567.00000 2102.00000
1165.00000 2413.00000
-1.00000 -1.00000
-1.00000 -1.00000
4798.00000 2255.00000
4711.00000 2092.00000
4746.00000 1938.00000
-1.00000 -1.00000
3926.00000 1850.00000
3153.00000 1865.00000
1900.00000 1968.00000
1805.00000 2138.00000
1471.00000 1835.00000
1304.00000 1986.00000
1163.00000 2061.00000
ID=CH07 
LM=15
729.00000 2158.00000
1323.00000 2434.00000
2927.00000 2403.00000
3329.00000 2325.00000
4407.00000 2375.00000
4340.00000 2258.00000
-1.00000 -1.00000
-1.00000 -1.00000
-1.00000 -1.00000
3037.00000 1887.00000
1857.00000 1939.00000
1803.00000 2149.00000
1549.00000 1846.00000
1374.00000 2015.00000
1258.00000 2146.00000
ID=CH09 
LM=15
760.00000 2026.00000
1455.00000 2196.00000
2973.00000 2131.00000
3424.00000 2141.00000
4728.00000 2364.00000
4672.00000 2175.00000
4809.00000 2045.00000
4163.00000 1701.00000
3935.00000 1578.00000
3157.00000 1462.00000
1922.00000 1570.00000
1924.00000 1792.00000
1597.00000 1546.00000
1484.00000 1748.00000
1371.00000 1895.00000
ID=CH19 
LM=15
849.00000 2023.00000
1501.00000 2255.00000
3113.00000 2278.00000
3579.00000 2283.00000
4735.00000 2520.00000
4789.00000 2346.00000
4946.00000 2252.00000
4335.00000 1902.00000
4088.00000 1744.00000
-1.00000 -1.00000
2037.00000 1631.00000
1973.00000 1895.00000
1687.00000 1620.00000
1508.00000 1795.00000
1417.00000 1979.00000
ID=CH21 
LM=15
881.00000 1782.00000
1441.00000 2086.00000
2823.00000 2244.00000
3204.00000 2142.00000
4371.00000 2017.00000
4286.00000 1878.00000
4371.00000 1749.00000
3860.00000 1690.00000
3617.00000 1619.00000
2989.00000 1660.00000
1960.00000 1743.00000
1900.00000 1878.00000
1668.00000 1685.00000
-1.00000 -1.00000
1351.00000 1835.00000
ID=CH26 
LM=15
595.00000 1642.00000
1118.00000 2012.00000
2741.00000 2590.00000
3220.00000 2533.00000
4642.00000 2386.00000
4523.00000 2185.00000
4604.00000 1971.00000
4030.00000 1946.00000
3804.00000 1829.00000
3055.00000 1883.00000
-1.00000 -1.00000
1884.00000 1929.00000
1519.00000 1492.00000
1323.00000 1665.00000
1103.00000 1775.00000
ID=CH28 
LM=15
840.00000 2095.00000
1366.00000 2186.00000
3140.00000 2334.00000
3595.00000 2325.00000
5039.00000 2609.00000
5012.00000 2399.00000
5139.00000 2222.00000
4561.00000 1890.00000
4338.00000 1713.00000
3494.00000 1533.00000
1982.00000 1589.00000
1983.00000 1756.00000
1626.00000 1579.00000
-1.00000 -1.00000
1304.00000 1881.00000
ID=CH29 
LM=15
850.00000 2235.00000
1391.00000 2148.00000
3112.00000 1791.00000
3574.00000 1791.00000
4805.00000 2148.00000
4809.00000 1962.00000
4973.00000 1852.00000
4510.00000 1509.00000
4302.00000 1339.00000
3390.00000 1140.00000
1710.00000 1381.00000
1793.00000 1611.00000
1363.00000 1504.00000
1341.00000 1783.00000
1308.00000 1907.00000
ID=CH31 
LM=15
1280.00000 2361.00000
1875.00000 2557.00000
3055.00000 2222.00000
3375.00000 2089.00000
4407.00000 2178.00000
4390.00000 2030.00000
4465.00000 1926.00000
4014.00000 1757.00000
3836.00000 1648.00000
3171.00000 1640.00000
2200.00000 2030.00000
2198.00000 2171.00000
1895.00000 2001.00000
1770.00000 2157.00000
1705.00000 2278.00000
ID=CH32 
LM=15
1202.00000 2053.00000
1764.00000 2299.00000
3070.00000 2440.00000
3404.00000 2440.00000
4569.00000 2556.00000
4534.00000 2410.00000
4640.00000 2309.00000
4179.00000 2148.00000
3982.00000 2019.00000
3360.00000 1940.00000
2222.00000 1916.00000
2184.00000 2054.00000
1922.00000 1786.00000
1754.00000 1920.00000
1668.00000 2021.00000
ID=CH33 
LM=15
1744.00000 1801.00000
2155.00000 2091.00000
3270.00000 2214.00000
3530.00000 2175.00000
4521.00000 2132.00000
4485.00000 2021.00000
4551.00000 1916.00000
4111.00000 1846.00000
3980.00000 1776.00000
3439.00000 1773.00000
2547.00000 1789.00000
2483.00000 1896.00000
2292.00000 1618.00000
2180.00000 1735.00000
2113.00000 1838.00000
ID=CH34 
LM=15
1133.00000 1749.00000
1576.00000 1992.00000
2700.00000 2053.00000
3015.00000 2036.00000
3975.00000 2314.00000
3925.00000 2171.00000
4061.00000 2097.00000
3674.00000 1923.00000
3536.00000 1793.00000
3012.00000 1662.00000
2060.00000 1626.00000
2004.00000 1756.00000
1781.00000 1491.00000
1641.00000 1660.00000
1563.00000 1764.00000
ID=CH36 
LM=15
1246.00000 2171.00000
1814.00000 2339.00000
3107.00000 2246.00000
3469.00000 2238.00000
4539.00000 2314.00000
4508.00000 2160.00000
4581.00000 2024.00000
4150.00000 1914.00000
3963.00000 1828.00000
3391.00000 1693.00000
2194.00000 1822.00000
2210.00000 1993.00000
1868.00000 1715.00000
1764.00000 1908.00000
1700.00000 2106.00000
ID=CH37 
LM=15
809.00000 2220.00000
1360.00000 2419.00000
2629.00000 2299.00000
2970.00000 2224.00000
4010.00000 2183.00000
3954.00000 2024.00000
4034.00000 1900.00000
3601.00000 1792.00000
3417.00000 1710.00000
2801.00000 1744.00000
1778.00000 1918.00000
1762.00000 2090.00000
1458.00000 1834.00000
1342.00000 1994.00000
1282.00000 2134.00000
ID=CH38 
LM=15
1194.00000 2130.00000
1657.00000 2408.00000
3075.00000 2429.00000
3394.00000 2325.00000
4451.00000 2099.00000
4380.00000 1970.00000
4444.00000 1835.00000
3981.00000 1861.00000
3782.00000 1804.00000
3171.00000 1927.00000
2228.00000 2021.00000
2196.00000 2213.00000
1933.00000 1905.00000
1764.00000 2019.00000
1664.00000 2142.00000
ID=CH39 
LM=15
1031.00000 1941.00000
1580.00000 2253.00000
2875.00000 2394.00000
3262.00000 2313.00000
4327.00000 2105.00000
4203.00000 1976.00000
4287.00000 1856.00000
3912.00000 1837.00000
3716.00000 1775.00000
3108.00000 1781.00000
2002.00000 1874.00000
1947.00000 2033.00000
1702.00000 1784.00000
1600.00000 1924.00000
1472.00000 1981.00000
ID=CH44 
LM=15
1031.00000 1988.00000
1592.00000 2201.00000
2986.00000 2139.00000
3315.00000 2151.00000
4262.00000 2305.00000
4256.00000 2155.00000
4361.00000 2053.00000
3948.00000 1875.00000
3779.00000 1744.00000
3200.00000 1623.00000
2013.00000 1780.00000
1918.00000 1909.00000
1713.00000 1696.00000
1533.00000 1834.00000
1464.00000 1913.00000
ID=CH46 
LM=15
1024.00000 1959.00000
1582.00000 2228.00000
2878.00000 2258.00000
3227.00000 2237.00000
4313.00000 2353.00000
4291.00000 2199.00000
4396.00000 2103.00000
3950.00000 1912.00000
3759.00000 1798.00000
3123.00000 1750.00000
2060.00000 1838.00000
1971.00000 1961.00000
1742.00000 1676.00000
1561.00000 1859.00000
1486.00000 1958.00000
ID=CH47 
LM=15
1070.00000 1802.00000
1561.00000 2074.00000
2686.00000 2116.00000
3077.00000 2081.00000
4028.00000 2075.00000
3958.00000 1933.00000
4053.00000 1811.00000
3644.00000 1734.00000
3476.00000 1644.00000
2908.00000 1596.00000
1978.00000 1685.00000
1919.00000 1782.00000
1694.00000 1565.00000
1584.00000 1730.00000
1502.00000 1827.00000
ID=CH48 
LM=15
973.00000 1968.00000
1492.00000 2260.00000
2871.00000 2254.00000
3215.00000 2195.00000
4368.00000 1986.00000
4255.00000 1830.00000
4365.00000 1702.00000
3888.00000 1695.00000
3680.00000 1639.00000
3037.00000 1703.00000
2017.00000 1769.00000
1941.00000 1936.00000
1657.00000 1658.00000
1517.00000 1814.00000
1443.00000 1958.00000
ID=CH52 
LM=15
872.00000 2127.00000
1627.00000 2460.00000
3037.00000 2558.00000
3463.00000 2515.00000
4696.00000 2514.00000
4642.00000 2334.00000
4764.00000 2197.00000
4270.00000 1978.00000
4074.00000 1877.00000
3248.00000 1794.00000
2051.00000 1847.00000
2049.00000 2007.00000
1766.00000 1780.00000
1675.00000 1956.00000
1554.00000 2073.00000
ID=CH20 
LM=15
964.00000 1955.00000
1750.00000 2387.00000
3274.00000 2435.00000
3689.00000 2293.00000
4853.00000 2018.00000
4721.00000 1832.00000
4821.00000 1655.00000
4318.00000 1636.00000
4063.00000 1544.00000
3464.00000 1544.00000
2565.00000 1638.00000
2548.00000 1927.00000
2098.00000 1606.00000
1879.00000 1818.00000
1661.00000 1971.00000
ID=CH25 
LM=15
914.00000 1938.00000
1478.00000 2266.00000
2903.00000 2534.00000
3368.00000 2425.00000
4465.00000 2191.00000
4372.00000 1980.00000
4494.00000 1773.00000
4044.00000 1722.00000
3794.00000 1597.00000
3051.00000 1587.00000
2140.00000 1726.00000
2085.00000 1943.00000
1787.00000 1697.00000
1600.00000 1830.00000
1484.00000 1954.00000
ID=CH30 
LM=15
-1.00000 -1.00000
1729.00000 2619.00000
3069.00000 2538.00000
3487.00000 2368.00000
4735.00000 2240.00000
4710.00000 2037.00000
4751.00000 1843.00000
4200.00000 1804.00000
3964.00000 1706.00000
3264.00000 1645.00000
2403.00000 1766.00000
2355.00000 2168.00000
1876.00000 1669.00000
1778.00000 1933.00000
1581.00000 2195.00000
ID=CH10 
LM=15
857.00000 2222.00000
1783.00000 2622.00000
3158.00000 2600.00000
3601.00000 2508.00000
4799.00000 2370.00000
4729.00000 2115.00000
4816.00000 1896.00000
4356.00000 1789.00000
4109.00000 1636.00000
3389.00000 1575.00000
-1.00000 -1.00000
2467.00000 2124.00000
2053.00000 1780.00000
1810.00000 2098.00000
1665.00000 2325.00000
ID=CH11 
LM=15
769.00000 1933.00000
1534.00000 2336.00000
3063.00000 2461.00000
3498.00000 2332.00000
4704.00000 2260.00000
4621.00000 2029.00000
4727.00000 1808.00000
4244.00000 1741.00000
3996.00000 1572.00000
3218.00000 1518.00000
2261.00000 1763.00000
2193.00000 1992.00000
1897.00000 1643.00000
1664.00000 1843.00000
1454.00000 1970.00000
ID=CH12 
LM=15
1199.00000 2078.00000
2074.00000 2382.00000
3430.00000 2362.00000
3843.00000 2264.00000
4813.00000 2424.00000
4912.00000 2251.00000
5083.00000 2174.00000
4570.00000 1725.00000
4325.00000 1545.00000
3683.00000 1364.00000
2736.00000 1585.00000
2735.00000 1860.00000
2299.00000 1552.00000
2030.00000 1827.00000
1876.00000 2019.00000
ID=CH13 
LM=15
1158.00000 1952.00000
1978.00000 2215.00000
3462.00000 2173.00000
3883.00000 2111.00000
4722.00000 2607.00000
4862.00000 2457.00000
5055.00000 2437.00000
4628.00000 1719.00000
4397.00000 1546.00000
3750.00000 1250.00000
2653.00000 1373.00000
2637.00000 1666.00000
2203.00000 1389.00000
1995.00000 1577.00000
1777.00000 1816.00000
ID=CH14 
LM=15
1205.00000 2097.00000
2050.00000 2223.00000
3234.00000 2210.00000
3642.00000 2163.00000
4564.00000 2640.00000
4637.00000 2469.00000
4821.00000 2466.00000
4517.00000 1920.00000
4370.00000 1598.00000
3625.00000 1419.00000
2554.00000 1406.00000
2602.00000 1695.00000
2187.00000 1409.00000
1945.00000 1684.00000
1828.00000 1866.00000
ID=CH15 
LM=15
696.00000 1937.00000
1514.00000 2308.00000
2968.00000 2329.00000
3444.00000 2225.00000
4649.00000 2058.00000
4543.00000 1855.00000
4633.00000 1671.00000
4060.00000 1629.00000
3826.00000 1546.00000
3263.00000 1523.00000
2376.00000 1605.00000
2320.00000 1868.00000
1817.00000 1537.00000
1601.00000 1734.00000
1416.00000 1865.00000
ID=CH16 
LM=15
624.00000 1998.00000
1402.00000 2421.00000
2998.00000 2481.00000
3436.00000 2380.00000
4681.00000 2173.00000
4613.00000 2013.00000
4697.00000 1887.00000
-1.00000 -1.00000
-1.00000 -1.00000
3313.00000 1615.00000
2373.00000 1619.00000
2250.00000 2019.00000
1835.00000 1620.00000
1511.00000 1840.00000
1350.00000 2042.00000
ID=CH17 
LM=15
1096.00000 2248.00000
1950.00000 2438.00000
3073.00000 2374.00000
3450.00000 2312.00000
4579.00000 2298.00000
4493.00000 2140.00000
4599.00000 1995.00000
4108.00000 1877.00000
3948.00000 1800.00000
3290.00000 1612.00000
2421.00000 1666.00000
2400.00000 1964.00000
2050.00000 1659.00000
1810.00000 1859.00000
1687.00000 2107.00000
ID=CH22 
LM=15
646.00000 1883.00000
1373.00000 2264.00000
2709.00000 2309.00000
3067.00000 2265.00000
4343.00000 2106.00000
4262.00000 1932.00000
4306.00000 1786.00000
3851.00000 1679.00000
3610.00000 1585.00000
3055.00000 1498.00000
2186.00000 1579.00000
2134.00000 1871.00000
1675.00000 1514.00000
1490.00000 1707.00000
1306.00000 1840.00000
ID=CH27 
LM=15
1014.00000 2263.00000
-1.00000 -1.00000
3048.00000 2285.00000
3425.00000 2234.00000
4440.00000 2463.00000
4465.00000 2267.00000
4618.00000 2184.00000
4097.00000 1753.00000
3867.00000 1606.00000
3204.00000 1412.00000
2339.00000 1516.00000
2365.00000 1872.00000
1927.00000 1562.00000
1686.00000 1811.00000
1557.00000 2022.00000
ID=CH40 
LM=15
1116.00000 2513.00000
1893.00000 2583.00000
3289.00000 2203.00000
3688.00000 2024.00000
4411.00000 2317.00000
4547.00000 2164.00000
4742.00000 2172.00000
4313.00000 1527.00000
4109.00000 1362.00000
3295.00000 1253.00000
2419.00000 1656.00000
2504.00000 2045.00000
2046.00000 1724.00000
1839.00000 1990.00000
1748.00000 2256.00000
ID=CH41 
LM=15
691.00000 1968.00000
1464.00000 2366.00000
2921.00000 2500.00000
3390.00000 2380.00000
4718.00000 2215.00000
4591.00000 2033.00000
4699.00000 1813.00000
4155.00000 1797.00000
3879.00000 1684.00000
3169.00000 1590.00000
2296.00000 1606.00000
2217.00000 1956.00000
1846.00000 1538.00000
1554.00000 1717.00000
1342.00000 1942.00000
ID=CH43 
LM=15
-1.00000 -1.00000
1570.00000 2342.00000
3025.00000 2436.00000
3460.00000 2319.00000
4476.00000 2104.00000
4422.00000 1941.00000
4486.00000 1790.00000
4075.00000 1706.00000
3850.00000 1564.00000
3144.00000 1486.00000
2288.00000 1632.00000
2307.00000 2085.00000
1826.00000 1465.00000
1635.00000 1661.00000
1528.00000 1969.00000
ID=CH50 
LM=15
707.00000 1886.00000
1542.00000 2272.00000
2981.00000 2540.00000
3400.00000 2507.00000
4570.00000 2343.00000
4512.00000 2136.00000
4593.00000 1977.00000
4081.00000 1876.00000
3914.00000 1786.00000
3258.00000 1690.00000
2340.00000 1712.00000
2305.00000 1954.00000
1900.00000 1548.00000
1655.00000 1674.00000
1463.00000 1891.00000
ID=CH53 
