# Supplementary material for: Two contemporaneous morphs of fossil Chanos Lacepède, 1803 (Gonorynchiformes, Chanidae) from Paleocene (Danian) outcrops near Palenque (Mexico) revealed by geometric morphometrics indicate conservatism in milkfishes after the K/Pg boundary
Source: PLoS One. 2025 Mar 5;20(3):e0313912. doi: 10.1371/journal.pone.0313912 (PMC11882075; doi:10.1371/journal.pone.0313912)
Supplement: S3 File — (TPS) [file pone.0313912.s004.TPS]

LM=15
793.00000 1875.00000
1420.00000 2296.00000
3360.00000 2443.00000
3965.00000 2332.00000
-1.00000 -1.00000
-1.00000 -1.00000
-1.00000 -1.00000
4862.00000 1947.00000
4610.00000 1849.00000
3683.00000 1856.00000
2230.00000 1822.00000
2028.00000 2016.00000
1816.00000 1637.00000
1571.00000 1824.00000
1389.00000 1924.00000
ID=CH01b
LM=15
1168.00000 2051.00000
1553.00000 2303.00000
2737.00000 2380.00000
3055.00000 2368.00000
4036.00000 2609.00000
3958.00000 2469.00000
4065.00000 2350.00000
3599.00000 2224.00000
3480.00000 2101.00000
2927.00000 2018.00000
2020.00000 1989.00000
1929.00000 2160.00000
1794.00000 1898.00000
-1.00000 -1.00000
1574.00000 2106.00000
ID=CH02b 
LM=15
456.00000 2019.00000
1043.00000 2321.00000
2619.00000 2465.00000
3117.00000 2380.00000
4406.00000 2374.00000
4318.00000 2155.00000
4435.00000 1975.00000
3916.00000 1885.00000
3707.00000 1738.00000
2898.00000 1741.00000
1857.00000 1919.00000
1669.00000 2095.00000
1435.00000 1749.00000
1178.00000 1938.00000
1043.00000 2058.00000
ID=CH03b 
LM=15
740.00000 1957.00000
1260.00000 2160.00000
3378.00000 2319.00000
3912.00000 2232.00000
-1.00000 -1.00000
-1.00000 -1.00000
-1.00000 -1.00000
4881.00000 1619.00000
4596.00000 1492.00000
3647.00000 1421.00000
-1.00000 -1.00000
2018.00000 1761.00000
1693.00000 1464.00000
1504.00000 1672.00000
1306.00000 1844.00000
ID=CH04b 
LM=15
912.00000 2084.00000
1412.00000 2286.00000
3167.00000 2296.00000
3468.00000 2226.00000
4720.00000 2253.00000
4657.00000 2083.00000
4756.00000 1972.00000
4179.00000 1744.00000
3984.00000 1634.00000
3181.00000 1571.00000
2002.00000 1706.00000
1988.00000 1926.00000
1712.00000 1698.00000
1574.00000 1855.00000
1396.00000 2050.00000
ID=CH05b 
LM=15
890.00000 2070.00000
-1.00000 -1.00000
3024.00000 2215.00000
3448.00000 2137.00000
4750.00000 2120.00000
4681.00000 1911.00000
4845.00000 1787.00000
4183.00000 1565.00000
3965.00000 1444.00000
3233.00000 1463.00000
2034.00000 1745.00000
1995.00000 1912.00000
1673.00000 1705.00000
1571.00000 1941.00000
1454.00000 2078.00000
ID=CH06b 
LM=15
578.00000 2073.00000
1161.00000 2421.00000
-1.00000 -1.00000
-1.00000 -1.00000
4798.00000 2259.00000
4709.00000 2094.00000
4768.00000 1926.00000
-1.00000 -1.00000
3932.00000 1844.00000
3172.00000 1848.00000
1896.00000 1977.00000
1810.00000 2143.00000
1496.00000 1832.00000
1306.00000 1982.00000
1161.00000 2055.00000
ID=CH07b 
LM=15
759.00000 2176.00000
1301.00000 2428.00000
2939.00000 2401.00000
3311.00000 2321.00000
4426.00000 2368.00000
4349.00000 2256.00000
-1.00000 -1.00000
-1.00000 -1.00000
-1.00000 -1.00000
3047.00000 1892.00000
1852.00000 1950.00000
1811.00000 2171.00000
1544.00000 1848.00000
1371.00000 2008.00000
1259.00000 2143.00000
ID=CH09b 
LM=15
752.00000 2029.00000
1477.00000 2196.00000
2999.00000 2141.00000
3407.00000 2133.00000
4736.00000 2378.00000
4685.00000 2180.00000
4827.00000 2047.00000
4166.00000 1709.00000
3944.00000 1587.00000
3146.00000 1455.00000
1913.00000 1555.00000
1929.00000 1795.00000
1600.00000 1552.00000
1496.00000 1729.00000
1381.00000 1899.00000
ID=CH19b
LM=15
847.00000 2018.00000
1513.00000 2268.00000
3115.00000 2287.00000
3578.00000 2282.00000
4748.00000 2529.00000
4786.00000 2344.00000
4961.00000 2261.00000
4340.00000 1914.00000
4098.00000 1738.00000
-1.00000 -1.00000
2038.00000 1629.00000
1971.00000 1893.00000
1687.00000 1643.00000
1524.00000 1800.00000
1413.00000 1972.00000
ID=CH21b 
LM=15
885.00000 1788.00000
1428.00000 2072.00000
2823.00000 2238.00000
3235.00000 2138.00000
4381.00000 2024.00000
4292.00000 1869.00000
4394.00000 1736.00000
3844.00000 1702.00000
3621.00000 1623.00000
3003.00000 1663.00000
1953.00000 1743.00000
1897.00000 1879.00000
1665.00000 1686.00000
-1.00000 -1.00000
1352.00000 1828.00000
ID=CH26b
LM=15
592.00000 1634.00000
1122.00000 2014.00000
2755.00000 2590.00000
3247.00000 2528.00000
4620.00000 2378.00000
4531.00000 2185.00000
4614.00000 1959.00000
4039.00000 1947.00000
3799.00000 1826.00000
3048.00000 1885.00000
-1.00000 -1.00000
1885.00000 1957.00000
1515.00000 1492.00000
1316.00000 1648.00000
1126.00000 1773.00000
ID=CH28b 
LM=15
842.00000 2090.00000
1464.00000 2175.00000
3137.00000 2331.00000
3599.00000 2322.00000
5039.00000 2611.00000
5002.00000 2393.00000
5145.00000 2212.00000
4575.00000 1897.00000
4340.00000 1702.00000
3499.00000 1526.00000
1977.00000 1577.00000
1993.00000 1756.00000
1623.00000 1599.00000
-1.00000 -1.00000
1329.00000 1880.00000
ID=CH29b 
LM=15
841.00000 2233.00000
1402.00000 2136.00000
3108.00000 1800.00000
3561.00000 1784.00000
4800.00000 2137.00000
4815.00000 1956.00000
4994.00000 1847.00000
4517.00000 1504.00000
4307.00000 1330.00000
3396.00000 1142.00000
1715.00000 1375.00000
1801.00000 1625.00000
1342.00000 1494.00000
1340.00000 1783.00000
1318.00000 1908.00000
ID=CH31b 
LM=15
1284.00000 2367.00000
1851.00000 2553.00000
3055.00000 2216.00000
3368.00000 2086.00000
4405.00000 2159.00000
4377.00000 2024.00000
4477.00000 1923.00000
4024.00000 1759.00000
3843.00000 1648.00000
3172.00000 1637.00000
2216.00000 2017.00000
2202.00000 2166.00000
1900.00000 1988.00000
1763.00000 2153.00000
1705.00000 2272.00000
ID=CH32b 
LM=15
1197.00000 2048.00000
1785.00000 2286.00000
3071.00000 2439.00000
3419.00000 2437.00000
4553.00000 2564.00000
4540.00000 2406.00000
4635.00000 2305.00000
4165.00000 2141.00000
3985.00000 2018.00000
3370.00000 1937.00000
2226.00000 1910.00000
2182.00000 2042.00000
1932.00000 1774.00000
1759.00000 1914.00000
1676.00000 2025.00000
ID=CH33b 
LM=15
1724.00000 1802.00000
2137.00000 2084.00000
3237.00000 2212.00000
3532.00000 2175.00000
4523.00000 2128.00000
4462.00000 2007.00000
4559.00000 1914.00000
4100.00000 1856.00000
3986.00000 1769.00000
3433.00000 1770.00000
2540.00000 1799.00000
2469.00000 1889.00000
2308.00000 1635.00000
2171.00000 1738.00000
2120.00000 1853.00000
ID=CH34b 
LM=15
1139.00000 1748.00000
1556.00000 1987.00000
2696.00000 2046.00000
3010.00000 2036.00000
3974.00000 2306.00000
3914.00000 2154.00000
4060.00000 2103.00000
3661.00000 1911.00000
3542.00000 1807.00000
3002.00000 1668.00000
2063.00000 1638.00000
2001.00000 1776.00000
1773.00000 1485.00000
1654.00000 1668.00000
1554.00000 1763.00000
ID=CH36b
LM=15
1240.00000 2166.00000
1799.00000 2338.00000
3111.00000 2235.00000
3470.00000 2221.00000
4541.00000 2300.00000
4508.00000 2154.00000
4576.00000 2028.00000
4154.00000 1936.00000
3972.00000 1836.00000
3384.00000 1695.00000
2208.00000 1810.00000
2217.00000 1976.00000
1880.00000 1704.00000
1758.00000 1904.00000
1698.00000 2090.00000
ID=CH37b 
LM=15
821.00000 2199.00000
1385.00000 2416.00000
2636.00000 2291.00000
2963.00000 2223.00000
4012.00000 2166.00000
3949.00000 2021.00000
4048.00000 1903.00000
3587.00000 1792.00000
3421.00000 1697.00000
2808.00000 1758.00000
1793.00000 1897.00000
1766.00000 2086.00000
1484.00000 1842.00000
1373.00000 1994.00000
1277.00000 2130.00000
ID=CH38b 
LM=15
1189.00000 2123.00000
1651.00000 2406.00000
3068.00000 2426.00000
3375.00000 2322.00000
4475.00000 2102.00000
4384.00000 1959.00000
4456.00000 1831.00000
4003.00000 1855.00000
3785.00000 1808.00000
3161.00000 1917.00000
2217.00000 2020.00000
2185.00000 2204.00000
1946.00000 1895.00000
1783.00000 2037.00000
1667.00000 2156.00000
ID=CH39b 
LM=15
1029.00000 1939.00000
1557.00000 2249.00000
2874.00000 2389.00000
3271.00000 2301.00000
4321.00000 2098.00000
4217.00000 1967.00000
4295.00000 1857.00000
3902.00000 1842.00000
3721.00000 1768.00000
3112.00000 1783.00000
1995.00000 1868.00000
1960.00000 2044.00000
1693.00000 1791.00000
1579.00000 1909.00000
1465.00000 1982.00000
ID=CH44b 
LM=15
1032.00000 1990.00000
1589.00000 2195.00000
3007.00000 2133.00000
3288.00000 2138.00000
4263.00000 2295.00000
4250.00000 2157.00000
4355.00000 2049.00000
3929.00000 1867.00000
3763.00000 1746.00000
3210.00000 1630.00000
2008.00000 1775.00000
1929.00000 1928.00000
1710.00000 1712.00000
1531.00000 1851.00000
1470.00000 1914.00000
ID=CH46b 
LM=15
1011.00000 1980.00000
1585.00000 2223.00000
2862.00000 2270.00000
3224.00000 2237.00000
4309.00000 2342.00000
4279.00000 2190.00000
4401.00000 2103.00000
3947.00000 1911.00000
3777.00000 1798.00000
3119.00000 1750.00000
2065.00000 1836.00000
1997.00000 1940.00000
1739.00000 1662.00000
1566.00000 1863.00000
1492.00000 1949.00000
ID=CH47b 
LM=15
1078.00000 1804.00000
1561.00000 2075.00000
2675.00000 2115.00000
3057.00000 2075.00000
4019.00000 2068.00000
3954.00000 1936.00000
4081.00000 1809.00000
3646.00000 1729.00000
3454.00000 1642.00000
2898.00000 1599.00000
1979.00000 1698.00000
1920.00000 1787.00000
1693.00000 1551.00000
1564.00000 1727.00000
1499.00000 1830.00000
ID=CH48b 
LM=15
976.00000 1962.00000
1494.00000 2262.00000
2860.00000 2257.00000
3256.00000 2185.00000
4390.00000 1993.00000
4289.00000 1846.00000
4362.00000 1700.00000
3897.00000 1708.00000
3684.00000 1636.00000
3034.00000 1696.00000
2011.00000 1737.00000
1944.00000 1978.00000
1658.00000 1675.00000
1553.00000 1842.00000
1471.00000 1931.00000
ID=CH52b
LM=15
871.00000 2131.00000
1635.00000 2475.00000
3035.00000 2553.00000
3488.00000 2515.00000
4739.00000 2515.00000
4625.00000 2333.00000
4775.00000 2193.00000
4261.00000 1986.00000
4075.00000 1873.00000
3248.00000 1783.00000
2057.00000 1830.00000
2034.00000 2009.00000
1741.00000 1771.00000
1643.00000 1932.00000
1564.00000 2051.00000
ID=CH20b 
LM=15
968.00000 1972.00000
1756.00000 2409.00000
3254.00000 2418.00000
3675.00000 2285.00000
4858.00000 1997.00000
4708.00000 1835.00000
4829.00000 1645.00000
4311.00000 1634.00000
4049.00000 1522.00000
3495.00000 1547.00000
2578.00000 1648.00000
2536.00000 1967.00000
2095.00000 1574.00000
1877.00000 1817.00000
1640.00000 1961.00000
ID=CH25b 
LM=15
916.00000 1943.00000
1474.00000 2282.00000
2874.00000 2538.00000
3371.00000 2432.00000
4492.00000 2192.00000
4382.00000 1989.00000
4493.00000 1781.00000
4061.00000 1727.00000
3799.00000 1601.00000
3061.00000 1596.00000
2156.00000 1735.00000
2087.00000 1939.00000
1787.00000 1699.00000
1611.00000 1830.00000
1498.00000 1958.00000
ID=CH30b
LM=15
-1.00000 -1.00000
1741.00000 2651.00000
3066.00000 2545.00000
3521.00000 2385.00000
4718.00000 2222.00000
4709.00000 2026.00000
4757.00000 1839.00000
4200.00000 1802.00000
3995.00000 1717.00000
3252.00000 1663.00000
2398.00000 1736.00000
2368.00000 2146.00000
1903.00000 1706.00000
1690.00000 1983.00000
1599.00000 2192.00000
ID=CH10b 
LM=15
867.00000 2263.00000
1820.00000 2624.00000
3179.00000 2601.00000
3619.00000 2521.00000
4799.00000 2349.00000
4739.00000 2123.00000
4832.00000 1887.00000
4349.00000 1796.00000
4108.00000 1636.00000
3395.00000 1560.00000
-1.00000 -1.00000
2471.00000 2148.00000
2045.00000 1774.00000
1824.00000 2063.00000
1655.00000 2322.00000
ID=CH11b 
LM=15
763.00000 1932.00000
1531.00000 2367.00000
3067.00000 2461.00000
3492.00000 2342.00000
4732.00000 2258.00000
4613.00000 2026.00000
4754.00000 1801.00000
4247.00000 1745.00000
3981.00000 1565.00000
3238.00000 1526.00000
2290.00000 1738.00000
2222.00000 1990.00000
1884.00000 1656.00000
1649.00000 1827.00000
1457.00000 1960.00000
ID=CH12b 
LM=15
1197.00000 2091.00000
2089.00000 2386.00000
3410.00000 2349.00000
3851.00000 2264.00000
4829.00000 2426.00000
4919.00000 2253.00000
5099.00000 2193.00000
4567.00000 1728.00000
4348.00000 1545.00000
3687.00000 1368.00000
2729.00000 1584.00000
2753.00000 1973.00000
2311.00000 1549.00000
2028.00000 1812.00000
1884.00000 2035.00000
ID=CH13b
LM=15
1151.00000 1914.00000
1979.00000 2218.00000
3474.00000 2161.00000
3877.00000 2118.00000
4727.00000 2613.00000
4847.00000 2432.00000
5061.00000 2439.00000
4682.00000 1760.00000
4434.00000 1569.00000
3748.00000 1262.00000
2670.00000 1358.00000
2657.00000 1691.00000
2187.00000 1397.00000
1954.00000 1576.00000
1805.00000 1821.00000
ID=CH14b 
LM=15
1208.00000 2078.00000
2053.00000 2245.00000
3229.00000 2191.00000
3614.00000 2148.00000
4586.00000 2671.00000
4662.00000 2491.00000
4862.00000 2515.00000
4550.00000 1940.00000
4408.00000 1623.00000
3620.00000 1447.00000
2568.00000 1396.00000
2596.00000 1688.00000
2179.00000 1427.00000
1955.00000 1733.00000
1813.00000 1872.00000
ID=CH15b
LM=15
739.00000 1904.00000
1537.00000 2303.00000
2978.00000 2306.00000
3465.00000 2225.00000
4655.00000 2048.00000
4550.00000 1868.00000
4652.00000 1685.00000
4040.00000 1653.00000
3817.00000 1568.00000
3279.00000 1522.00000
2405.00000 1597.00000
2300.00000 1869.00000
1811.00000 1579.00000
1566.00000 1728.00000
1413.00000 1872.00000
ID=CH16b
LM=15
649.00000 1982.00000
1377.00000 2425.00000
2993.00000 2479.00000
3436.00000 2362.00000
4727.00000 2180.00000
4606.00000 2020.00000
4715.00000 1884.00000
-1.00000 -1.00000
-1.00000 -1.00000
3319.00000 1605.00000
2383.00000 1598.00000
2240.00000 2032.00000
1811.00000 1595.00000
1476.00000 1840.00000
1361.00000 2026.00000
ID=CH17b 
LM=15
1099.00000 2231.00000
1952.00000 2431.00000
3104.00000 2372.00000
3459.00000 2313.00000
4554.00000 2297.00000
4467.00000 2123.00000
4583.00000 1986.00000
4121.00000 1881.00000
3953.00000 1793.00000
3281.00000 1616.00000
2429.00000 1655.00000
2415.00000 1968.00000
1999.00000 1648.00000
1815.00000 1852.00000
1703.00000 2081.00000
ID=CH22b
LM=15
637.00000 1903.00000
1346.00000 2249.00000
2751.00000 2327.00000
3101.00000 2258.00000
4350.00000 2114.00000
4254.00000 1943.00000
4358.00000 1755.00000
3862.00000 1691.00000
3613.00000 1588.00000
3065.00000 1515.00000
2186.00000 1591.00000
2122.00000 1877.00000
1648.00000 1485.00000
1503.00000 1707.00000
1322.00000 1846.00000
ID=CH27b 
LM=15
1029.00000 2263.00000
-1.00000 -1.00000
3029.00000 2281.00000
3402.00000 2234.00000
4421.00000 2443.00000
4459.00000 2267.00000
4640.00000 2177.00000
4078.00000 1763.00000
3871.00000 1611.00000
3196.00000 1410.00000
2319.00000 1516.00000
2373.00000 1885.00000
1897.00000 1581.00000
1644.00000 1828.00000
1542.00000 2043.00000
ID=CH40b
LM=15
1119.00000 2508.00000
1905.00000 2595.00000
3282.00000 2202.00000
3693.00000 2026.00000
4411.00000 2313.00000
4566.00000 2196.00000
4788.00000 2236.00000
4338.00000 1548.00000
4070.00000 1372.00000
3287.00000 1270.00000
2436.00000 1655.00000
2498.00000 2016.00000
2046.00000 1741.00000
1847.00000 1999.00000
1756.00000 2248.00000
ID=CH41b 
LM=15
707.00000 1976.00000
1428.00000 2336.00000
2913.00000 2486.00000
3414.00000 2377.00000
4724.00000 2228.00000
4593.00000 2035.00000
4696.00000 1824.00000
4174.00000 1790.00000
3887.00000 1692.00000
3176.00000 1596.00000
2308.00000 1601.00000
2226.00000 1921.00000
1867.00000 1523.00000
1547.00000 1738.00000
1360.00000 1944.00000
ID=CH43b 
LM=15
-1.00000 -1.00000
1581.00000 2336.00000
3021.00000 2438.00000
3423.00000 2323.00000
4504.00000 2122.00000
4426.00000 1957.00000
4505.00000 1779.00000
4069.00000 1709.00000
3834.00000 1556.00000
3149.00000 1506.00000
2291.00000 1644.00000
2308.00000 2009.00000
1813.00000 1470.00000
1582.00000 1672.00000
1465.00000 1970.00000
ID=CH50b
LM=15
716.00000 1872.00000
1583.00000 2287.00000
2981.00000 2522.00000
3406.00000 2483.00000
4641.00000 2349.00000
4527.00000 2120.00000
4630.00000 1942.00000
4092.00000 1892.00000
3926.00000 1781.00000
3263.00000 1692.00000
2361.00000 1716.00000
2305.00000 1999.00000
1907.00000 1557.00000
1649.00000 1665.00000
1481.00000 1885.00000
ID=CH53b 
