# Supplementary material for: Two contemporaneous morphs of fossil Chanos Lacepède, 1803 (Gonorynchiformes, Chanidae) from Paleocene (Danian) outcrops near Palenque (Mexico) revealed by geometric morphometrics indicate conservatism in milkfishes after the K/Pg boundary
Source: PLoS One. 2025 Mar 5;20(3):e0313912. doi: 10.1371/journal.pone.0313912 (PMC11882075; doi:10.1371/journal.pone.0313912)
Supplement: S4 File — (TPS) [file pone.0313912.s005.TPS]

LM=15
457.00000 2079.00000
1056.00000 2327.00000
2620.00000 2461.00000
3117.00000 2386.00000
4398.00000 2378.00000
4318.00000 2156.00000
4442.00000 1981.00000
3929.00000 1880.00000
3692.00000 1750.00000
2901.00000 1741.00000
1855.00000 1939.00000
1669.00000 2080.00000
1398.00000 1748.00000
1180.00000 1940.00000
1034.00000 2057.00000
ID=CH03 
SCALE=0.011494
LM=15
729.00000 1935.00000
1261.00000 2161.00000
3384.00000 2331.00000
3924.00000 2238.00000
5421.40600 2148.44500
5381.57600 1947.96300
5533.37600 1748.22600
4906.00000 1633.00000
4605.00000 1497.00000
3668.00000 1418.00000
2089.00700 1537.00200
2006.00000 1769.00000
1663.00000 1461.00000
1484.00000 1649.00000
1299.00000 1846.00000
ID=CH04 
SCALE=0.016807
LM=15
729.00000 2158.00000
1323.00000 2434.00000
2927.00000 2403.00000
3329.00000 2325.00000
4407.00000 2375.00000
4340.00000 2258.00000
4413.55600 2132.94800
3958.58800 2026.90000
3741.03600 1931.73000
3037.00000 1887.00000
1857.00000 1939.00000
1803.00000 2149.00000
1549.00000 1846.00000
1374.00000 2015.00000
1258.00000 2146.00000
ID=CH09 
SCALE=0.015197
LM=15
1202.00000 2053.00000
1764.00000 2299.00000
3070.00000 2440.00000
3404.00000 2440.00000
4569.00000 2556.00000
4534.00000 2410.00000
4640.00000 2309.00000
4179.00000 2148.00000
3982.00000 2019.00000
3360.00000 1940.00000
2222.00000 1916.00000
2184.00000 2054.00000
1922.00000 1786.00000
1754.00000 1920.00000
1668.00000 2021.00000
ID=CH33 
SCALE=0.014355
LM=15
1744.00000 1832.00000
2155.00000 2091.00000
3270.00000 2214.00000
3530.00000 2175.00000
4521.00000 2132.00000
4485.00000 2021.00000
4551.00000 1916.00000
4111.00000 1846.00000
3980.00000 1776.00000
3439.00000 1773.00000
2547.00000 1789.00000
2483.00000 1896.00000
2292.00000 1618.00000
2180.00000 1735.00000
2113.00000 1838.00000
ID=CH34 
SCALE=0.013402
LM=15
1070.00000 1820.00000
1561.00000 2074.00000
2686.00000 2116.00000
3077.00000 2081.00000
4028.00000 2075.00000
3958.00000 1933.00000
4053.00000 1811.00000
3644.00000 1734.00000
3476.00000 1644.00000
2908.00000 1596.00000
1978.00000 1685.00000
1919.00000 1782.00000
1694.00000 1565.00000
1584.00000 1730.00000
1502.00000 1827.00000
ID=CH48 
SCALE=0.012453
LM=15
872.00000 2127.00000
1627.00000 2460.00000
3037.00000 2558.00000
3463.00000 2515.00000
4696.00000 2514.00000
4642.00000 2334.00000
4764.00000 2197.00000
4270.00000 1978.00000
4074.00000 1877.00000
3248.00000 1794.00000
2051.00000 1847.00000
2049.00000 2007.00000
1766.00000 1780.00000
1675.00000 1956.00000
1554.00000 2073.00000
ID=CH20 
SCALE=0.021862
LM=15
952.00000 2336.00000
1783.00000 2622.00000
3158.00000 2600.00000
3601.00000 2508.00000
4799.00000 2370.00000
4729.00000 2115.00000
4816.00000 1896.00000
4356.00000 1789.00000
4109.00000 1636.00000
3389.00000 1575.00000
2495.00000 1825.00000
2467.00000 2124.00000
2053.00000 1780.00000
1810.00000 2098.00000
1665.00000 2325.00000
ID=CH11 
SCALE=0.021926
LM=15
781.00000 1994.00000
1534.00000 2336.00000
3063.00000 2461.00000
3498.00000 2332.00000
4704.00000 2260.00000
4621.00000 2029.00000
4727.00000 1808.00000
4244.00000 1741.00000
3996.00000 1572.00000
3218.00000 1518.00000
2290.00000 1731.00000
2193.00000 1992.00000
1897.00000 1643.00000
1664.00000 1818.00000
1468.00000 1960.00000
ID=CH12 
SCALE=0.015480
LM=15
696.00000 1937.00000
1514.00000 2308.00000
2968.00000 2329.00000
3444.00000 2225.00000
4649.00000 2058.00000
4543.00000 1855.00000
4633.00000 1671.00000
4060.00000 1629.00000
3826.00000 1546.00000
3263.00000 1523.00000
2376.00000 1605.00000
2320.00000 1868.00000
1817.00000 1537.00000
1601.00000 1734.00000
1416.00000 1865.00000
ID=CH16 
SCALE=0.014081
LM=15
662.00000 2055.00000
1402.00000 2421.00000
2998.00000 2481.00000
3436.00000 2380.00000
4681.00000 2173.00000
4613.00000 2013.00000
4697.00000 1887.00000
4221.00000 1767.00000
4002.00000 1661.00000
3313.00000 1615.00000
2373.00000 1619.00000
2250.00000 2019.00000
1835.00000 1620.00000
1511.00000 1840.00000
1350.00000 2042.00000
ID=CH17 
SCALE=0.012837
LM=15
671.00000 1927.00000
1373.00000 2264.00000
2709.00000 2309.00000
3067.00000 2265.00000
4343.00000 2106.00000
4262.00000 1932.00000
4306.00000 1786.00000
3851.00000 1679.00000
3610.00000 1585.00000
3055.00000 1498.00000
2186.00000 1579.00000
2134.00000 1871.00000
1675.00000 1514.00000
1490.00000 1707.00000
1306.00000 1840.00000
ID=CH27 
SCALE=0.015648
LM=15
691.00000 1968.00000
1464.00000 2366.00000
2921.00000 2500.00000
3390.00000 2380.00000
4718.00000 2215.00000
4591.00000 2033.00000
4699.00000 1813.00000
4155.00000 1797.00000
3879.00000 1684.00000
3169.00000 1590.00000
2296.00000 1606.00000
2217.00000 1956.00000
1846.00000 1538.00000
1554.00000 1717.00000
1342.00000 1942.00000
ID=CH43 
SCALE=0.026523
LM=15
674.00000 1991.00000
1570.00000 2342.00000
3025.00000 2436.00000
3460.00000 2319.00000
4476.00000 2104.00000
4422.00000 1941.00000
4486.00000 1790.00000
4075.00000 1706.00000
3850.00000 1564.00000
3144.00000 1486.00000
2288.00000 1632.00000
2307.00000 2085.00000
1826.00000 1465.00000
1635.00000 1661.00000
1528.00000 1969.00000
ID=CH50 
SCALE=0.018826
LM=15
707.00000 1886.00000
1542.00000 2272.00000
2981.00000 2540.00000
3400.00000 2507.00000
4570.00000 2343.00000
4512.00000 2136.00000
4593.00000 1977.00000
4081.00000 1876.00000
3914.00000 1786.00000
3258.00000 1690.00000
2340.00000 1712.00000
2305.00000 1954.00000
1900.00000 1548.00000
1655.00000 1674.00000
1463.00000 1891.00000
ID=CH53 
SCALE=0.016095
