# Supplementary material for: Two contemporaneous morphs of fossil Chanos Lacepède, 1803 (Gonorynchiformes, Chanidae) from Paleocene (Danian) outcrops near Palenque (Mexico) revealed by geometric morphometrics indicate conservatism in milkfishes after the K/Pg boundary
Source: PLoS One. 2025 Mar 5;20(3):e0313912. doi: 10.1371/journal.pone.0313912 (PMC11882075; doi:10.1371/journal.pone.0313912)
Supplement: S5 File — (TPS) [file pone.0313912.s006.TPS]

LM=15
781.00000 2008.00000
1465.00000 2343.00000
3360.00000 2384.00000
3973.00000 2280.00000
5305.00000 2270.00000
5280.00000 2148.00000
5373.00000 2041.00000
4878.00000 1949.00000
4626.00000 1833.00000
3687.00000 1805.00000
2215.00000 1813.00000
2023.00000 2006.00000
1777.00000 1655.00000
1554.00000 1864.00000
1378.00000 1985.00000
ID=CH01 
SCALE=0.032679
LM=15
1151.00000 2187.00000
1564.00000 2401.00000
2777.00000 2372.00000
3109.00000 2353.00000
4066.00000 2458.00000
3992.00000 2328.00000
4083.00000 2216.00000
3593.00000 2125.00000
3445.00000 2044.00000
2889.00000 1998.00000
1990.00000 2059.00000
1918.00000 2220.00000
1740.00000 1980.00000
1644.00000 2120.00000
1576.00000 2221.00000
ID=CH02 
SCALE=0.016095
LM=15
450.00000 2089.00000
1056.00000 2327.00000
2620.00000 2461.00000
3117.00000 2386.00000
4398.00000 2378.00000
4318.00000 2156.00000
4442.00000 1981.00000
3929.00000 1880.00000
3692.00000 1750.00000
2901.00000 1741.00000
1855.00000 1939.00000
1669.00000 2080.00000
1398.00000 1748.00000
1180.00000 1940.00000
1034.00000 2057.00000
ID=CH03 
SCALE=0.011494
LM=15
729.00000 1935.00000
1261.00000 2161.00000
3384.00000 2331.00000
3924.00000 2238.00000
5421.40600 2148.44500
5381.57600 1947.96300
5533.37600 1748.22600
4906.00000 1633.00000
4605.00000 1497.00000
3668.00000 1418.00000
2089.00700 1537.00200
2006.00000 1769.00000
1663.00000 1461.00000
1484.00000 1649.00000
1299.00000 1846.00000
ID=CH04 
SCALE=0.016807
LM=15
907.00000 2031.00000
1413.00000 2202.00000
3077.00000 2369.00000
3473.00000 2345.00000
4712.00000 2131.00000
4661.00000 2000.00000
4733.00000 1880.00000
4182.00000 1807.00000
3981.00000 1732.00000
3164.00000 1663.00000
2013.00000 1673.00000
1972.00000 1890.00000
1686.00000 1617.00000
1546.00000 1785.00000
1392.00000 1984.00000
ID=CH05 
SCALE=0.021927
LM=15
885.00000 1965.00000
1473.00000 2258.00000
3007.00000 2286.00000
3439.00000 2222.00000
4760.00000 2159.00000
4680.00000 1962.00000
4835.00000 1825.00000
4175.00000 1650.00000
3951.00000 1539.00000
3244.00000 1545.00000
2056.00000 1708.00000
1993.00000 1892.00000
1725.00000 1603.00000
1571.00000 1826.00000
1435.00000 1942.00000
ID=CH06 
SCALE=0.021978
LM=15
729.00000 2158.00000
1323.00000 2434.00000
2927.00000 2403.00000
3329.00000 2325.00000
4407.00000 2375.00000
4340.00000 2258.00000
4413.55600 2132.94800
3958.58800 2026.90000
3741.03600 1931.73000
3037.00000 1887.00000
1857.00000 1939.00000
1803.00000 2149.00000
1549.00000 1846.00000
1374.00000 2015.00000
1258.00000 2146.00000
ID=CH09 
SCALE=0.015197
LM=15
753.00000 1930.00000
1384.00000 2209.00000
2994.00000 2253.00000
3468.00000 2211.00000
4833.00000 2072.00000
4711.00000 1917.00000
4791.00000 1747.00000
4096.00000 1626.00000
3859.00000 1563.00000
3120.00000 1574.00000
1948.00000 1670.00000
1924.00000 1890.00000
1645.00000 1601.00000
1504.00000 1778.00000
1366.00000 1899.00000
ID=CH19 
SCALE=0.022278
LM=15
872.00000 2127.00000
1627.00000 2460.00000
3037.00000 2558.00000
3463.00000 2515.00000
4696.00000 2514.00000
4642.00000 2334.00000
4764.00000 2197.00000
4270.00000 1978.00000
4074.00000 1877.00000
3248.00000 1794.00000
2051.00000 1847.00000
2049.00000 2007.00000
1766.00000 1780.00000
1675.00000 1956.00000
1554.00000 2073.00000
ID=CH20 
SCALE=0.021862
LM=15
845.00000 1996.00000
1461.00000 2290.00000
3129.00000 2366.00000
3610.00000 2324.00000
4941.00000 2297.00000
4834.00000 2138.00000
4958.00000 2004.00000
4291.00000 1820.00000
4027.00000 1714.00000
3281.00000 1630.00000
2052.00000 1723.00000
1972.00000 1981.00000
1719.00000 1683.00000
1527.00000 1836.00000
1415.00000 1978.00000
ID=CH21 
SCALE=0.015266
LM=15
888.00000 1897.00000
1445.00000 2049.00000
2833.00000 2200.00000
3211.00000 2156.00000
4376.00000 2096.00000
4287.00000 1965.00000
4369.00000 1828.00000
3855.00000 1778.00000
3610.00000 1686.00000
2983.00000 1637.00000
1955.00000 1633.00000
1898.00000 1771.00000
1661.00000 1603.00000
1475.00000 1721.00000
1347.00000 1825.00000
ID=CH26 
SCALE=0.012298
LM=15
820.00000 1969.00000
1324.00000 2228.00000
3163.00000 2449.00000
3637.00000 2388.00000
5166.00000 2313.00000
5070.00000 2124.00000
5132.00000 1915.00000
4499.00000 1767.00000
4251.00000 1649.00000
3434.00000 1617.00000
1997.00000 1707.00000
1986.00000 1874.00000
1660.00000 1663.00000
1464.00000 1797.00000
1311.00000 1917.00000
ID=CH29 
SCALE=0.013638
LM=15
743.00000 1699.00000
1275.00000 1937.00000
3141.00000 2062.00000
3622.00000 2042.00000
4958.00000 1952.00000
4873.00000 1790.00000
4962.00000 1619.00000
4429.00000 1513.00000
4196.00000 1430.00000
3346.00000 1334.00000
1843.00000 1416.00000
1831.00000 1655.00000
1517.00000 1378.00000
1375.00000 1606.00000
1288.00000 1694.00000
ID=CH31 
SCALE=0.016851
LM=15
1202.00000 2053.00000
1736.00000 2285.00000
3070.00000 2440.00000
3404.00000 2440.00000
4569.00000 2556.00000
4534.00000 2410.00000
4640.00000 2309.00000
4179.00000 2148.00000
3982.00000 2019.00000
3360.00000 1940.00000
2222.00000 1916.00000
2184.00000 2054.00000
1922.00000 1786.00000
1754.00000 1920.00000
1668.00000 2021.00000
ID=CH33 
SCALE=0.014355
LM=15
1752.00000 1860.00000
2155.00000 2091.00000
3270.00000 2214.00000
3530.00000 2175.00000
4521.00000 2132.00000
4485.00000 2021.00000
4551.00000 1916.00000
4111.00000 1846.00000
3980.00000 1776.00000
3439.00000 1773.00000
2547.00000 1789.00000
2483.00000 1896.00000
2292.00000 1618.00000
2180.00000 1735.00000
2113.00000 1838.00000
ID=CH34 
SCALE=0.013402
LM=15
1070.00000 1828.00000
1561.00000 2074.00000
2686.00000 2116.00000
3077.00000 2081.00000
4028.00000 2075.00000
3958.00000 1933.00000
4053.00000 1811.00000
3644.00000 1734.00000
3476.00000 1644.00000
2908.00000 1596.00000
1978.00000 1685.00000
1919.00000 1782.00000
1694.00000 1565.00000
1584.00000 1730.00000
1502.00000 1827.00000
ID=CH48 
SCALE=0.012453
LM=15
1238.00000 2055.00000
1769.00000 2286.00000
3101.00000 2317.00000
3473.00000 2307.00000
4574.00000 2279.00000
4518.00000 2131.00000
4569.00000 1985.00000
4133.00000 1934.00000
3943.00000 1866.00000
3382.00000 1756.00000
2220.00000 1830.00000
2215.00000 2002.00000
1924.00000 1678.00000
1794.00000 1852.00000
1698.00000 2036.00000
ID=CH37 
SCALE=0.012329
LM=15
812.00000 2038.00000
1340.00000 2265.00000
2614.00000 2356.00000
2959.00000 2347.00000
4000.00000 2255.00000
3954.00000 2110.00000
4041.00000 1957.00000
3633.00000 1927.00000
3450.00000 1863.00000
2820.00000 1785.00000
1789.00000 1801.00000
1762.00000 1969.00000
1475.00000 1683.00000
1349.00000 1839.00000
1280.00000 1981.00000
ID=CH38 
SCALE=0.014682
LM=15
1216.00000 2105.00000
1706.00000 2307.00000
3060.00000 2389.00000
3384.00000 2364.00000
4453.00000 2328.00000
4388.00000 2195.00000
4456.00000 2093.00000
4001.00000 2017.00000
3798.00000 1940.00000
3184.00000 1902.00000
2233.00000 1880.00000
2192.00000 2047.00000
1911.00000 1812.00000
1760.00000 1936.00000
1669.00000 2068.00000
ID=CH39 
SCALE=0.013386
LM=15
1024.00000 2034.00000
1612.00000 2229.00000
2860.00000 2308.00000
3235.00000 2262.00000
4277.00000 2275.00000
4196.00000 2119.00000
4308.00000 2028.00000
3950.00000 1913.00000
3768.00000 1811.00000
3135.00000 1748.00000
1985.00000 1807.00000
1944.00000 1969.00000
1664.00000 1754.00000
1582.00000 1905.00000
1464.00000 1982.00000
ID=CH44 
SCALE=0.021362
LM=15
1037.00000 1955.00000
1546.00000 2200.00000
2996.00000 2220.00000
3337.00000 2203.00000
4326.00000 2167.00000
4279.00000 2024.00000
4352.00000 1898.00000
3918.00000 1826.00000
3733.00000 1731.00000
3169.00000 1690.00000
2023.00000 1841.00000
1916.00000 1959.00000
1745.00000 1721.00000
1552.00000 1829.00000
1472.00000 1894.00000
ID=CH46 
SCALE=0.014222
LM=15
1036.00000 2006.00000
1599.00000 2230.00000
2894.00000 2296.00000
3241.00000 2291.00000
4333.00000 2223.00000
4300.00000 2082.00000
4362.00000 1986.00000
3938.00000 1906.00000
3739.00000 1826.00000
3101.00000 1761.00000
2047.00000 1820.00000
1967.00000 1943.00000
1718.00000 1665.00000
1551.00000 1866.00000
1483.00000 1975.00000
ID=CH47 
SCALE=0.011799
LM=15
977.00000 1992.00000
1505.00000 2223.00000
2858.00000 2223.00000
3204.00000 2225.00000
4365.00000 2154.00000
4259.00000 1996.00000
4369.00000 1883.00000
3898.00000 1834.00000
3692.00000 1751.00000
3047.00000 1704.00000
1985.00000 1736.00000
1942.00000 1920.00000
1657.00000 1695.00000
1534.00000 1818.00000
1479.00000 1975.00000
ID=CH52 
SCALE=0.014222
LM=15
687.00000 2213.00000
1716.00000 2466.00000
3058.00000 2524.00000
3480.00000 2430.00000
4732.00000 2414.00000
4712.00000 2212.00000
4758.00000 2016.00000
4208.00000 1966.00000
3975.00000 1844.00000
3283.00000 1657.00000
2412.00000 1668.00000
2353.00000 2044.00000
1887.00000 1514.00000
1782.00000 1778.00000
1579.00000 2049.00000
ID=CH10 
SCALE=0.028627
LM=15
951.00000 2344.00000
1783.00000 2622.00000
3158.00000 2600.00000
3601.00000 2508.00000
4799.00000 2370.00000
4729.00000 2115.00000
4816.00000 1896.00000
4356.00000 1789.00000
4109.00000 1636.00000
3377.00000 1613.00000
2495.00000 1825.00000
2467.00000 2124.00000
2053.00000 1780.00000
1810.00000 2098.00000
1665.00000 2325.00000
ID=CH11 
SCALE=0.021926
LM=15
781.00000 1994.00000
1534.00000 2336.00000
3063.00000 2461.00000
3498.00000 2332.00000
4704.00000 2260.00000
4621.00000 2029.00000
4727.00000 1808.00000
4244.00000 1741.00000
3996.00000 1572.00000
3218.00000 1518.00000
2290.00000 1731.00000
2193.00000 1992.00000
1897.00000 1643.00000
1664.00000 1818.00000
1468.00000 1960.00000
ID=CH12 
SCALE=0.015480
LM=15
1212.00000 1946.00000
2023.00000 2326.00000
3419.00000 2412.00000
3845.00000 2314.00000
5123.00000 2079.00000
5050.00000 1897.00000
5131.00000 1706.00000
4587.00000 1624.00000
4322.00000 1517.00000
3677.00000 1418.00000
2762.00000 1605.00000
2741.00000 1879.00000
2346.00000 1532.00000
2055.00000 1772.00000
1877.00000 1939.00000
ID=CH13 
SCALE=0.014714
LM=15
1161.00000 1915.00000
1913.00000 2303.00000
3484.00000 2254.00000
3918.00000 2142.00000
5168.00000 2117.00000
5099.00000 1939.00000
5199.00000 1808.00000
4511.00000 1561.00000
4260.00000 1468.00000
3634.00000 1326.00000
2653.00000 1527.00000
2631.00000 1819.00000
2238.00000 1515.00000
2024.00000 1677.00000
1780.00000 1877.00000
ID=CH14 
SCALE=0.014043
LM=15
1178.00000 2005.00000
1986.00000 2340.00000
3266.00000 2346.00000
3668.00000 2270.00000
4835.00000 2237.00000
4789.00000 2070.00000
4865.00000 1901.00000
4415.00000 1703.00000
4175.00000 1555.00000
3507.00000 1455.00000
2558.00000 1577.00000
2594.00000 1867.00000
2230.00000 1553.00000
1973.00000 1791.00000
1830.00000 1949.00000
ID=CH15 
SCALE=0.012005
LM=15
705.00000 1963.00000
1514.00000 2308.00000
2968.00000 2329.00000
3444.00000 2225.00000
4649.00000 2058.00000
4543.00000 1855.00000
4633.00000 1671.00000
4060.00000 1629.00000
3826.00000 1546.00000
3263.00000 1523.00000
2376.00000 1605.00000
2320.00000 1868.00000
1817.00000 1537.00000
1601.00000 1734.00000
1416.00000 1865.00000
ID=CH16 
SCALE=0.014081
LM=15
649.00000 2068.00000
1402.00000 2421.00000
2998.00000 2481.00000
3436.00000 2380.00000
4681.00000 2173.00000
4613.00000 2013.00000
4697.00000 1887.00000
4221.00000 1767.00000
4002.00000 1661.00000
3313.00000 1615.00000
2373.00000 1619.00000
2250.00000 2019.00000
1835.00000 1620.00000
1511.00000 1840.00000
1350.00000 2042.00000
ID=CH17 
SCALE=0.012837
LM=15
1079.00000 2111.00000
1887.00000 2386.00000
3067.00000 2412.00000
3453.00000 2350.00000
4600.00000 2270.00000
4498.00000 2121.00000
4590.00000 1966.00000
4096.00000 1888.00000
3935.00000 1820.00000
3288.00000 1650.00000
2444.00000 1678.00000
2405.00000 1975.00000
2085.00000 1644.00000
1833.00000 1820.00000
1685.00000 2053.00000
ID=CH22 
SCALE=0.012313
LM=15
968.00000 1994.00000
1736.00000 2273.00000
3258.00000 2379.00000
3678.00000 2316.00000
4823.00000 2229.00000
4725.00000 2059.00000
4830.00000 1898.00000
4328.00000 1791.00000
4076.00000 1648.00000
3477.00000 1527.00000
2576.00000 1496.00000
2549.00000 1783.00000
2110.00000 1456.00000
1884.00000 1685.00000
1661.00000 1869.00000
ID=CH25 
SCALE=0.018130
LM=15
646.00000 1883.00000
1373.00000 2264.00000
2709.00000 2309.00000
3067.00000 2265.00000
4343.00000 2106.00000
4262.00000 1932.00000
4306.00000 1786.00000
3851.00000 1679.00000
3610.00000 1585.00000
3055.00000 1498.00000
2186.00000 1579.00000
2134.00000 1871.00000
1675.00000 1514.00000
1490.00000 1707.00000
1306.00000 1840.00000
ID=CH27 
SCALE=0.015648
LM=15
928.00000 2080.00000
1496.00000 2297.00000
2900.00000 2477.00000
3365.00000 2417.00000
4478.00000 2326.00000
4373.00000 2100.00000
4482.00000 1920.00000
4046.00000 1792.00000
3808.00000 1653.00000
3054.00000 1566.00000
2105.00000 1629.00000
2133.00000 1904.00000
1752.00000 1653.00000
1603.00000 1790.00000
1493.00000 1946.00000
ID=CH30 
SCALE=0.021046
LM=15
991.00000 2001.00000
1654.00000 2351.00000
3029.00000 2371.00000
3422.00000 2325.00000
4741.00000 2088.00000
4640.00000 1927.00000
4725.00000 1757.00000
4155.00000 1616.00000
3892.00000 1528.00000
3237.00000 1417.00000
2393.00000 1550.00000
2376.00000 1905.00000
2006.00000 1534.00000
1737.00000 1733.00000
1570.00000 1910.00000
ID=CH40 
SCALE=0.016284
LM=15
1108.00000 2521.00000
2086.00000 2517.00000
3291.00000 2200.00000
3682.00000 2024.00000
4899.00000 1656.00000
4803.00000 1495.00000
4869.00000 1328.00000
4278.00000 1363.00000
4004.00000 1353.00000
3309.00000 1298.00000
2408.00000 1675.00000
2496.00000 2017.00000
2070.00000 1740.00000
1833.00000 1984.00000
1736.00000 2274.00000
ID=CH41 
SCALE=0.013987
LM=15
691.00000 1968.00000
1464.00000 2366.00000
2921.00000 2500.00000
3390.00000 2380.00000
4718.00000 2215.00000
4591.00000 2033.00000
4699.00000 1813.00000
4155.00000 1797.00000
3879.00000 1684.00000
3169.00000 1590.00000
2296.00000 1606.00000
2217.00000 1956.00000
1846.00000 1538.00000
1554.00000 1717.00000
1342.00000 1942.00000
ID=CH43 
SCALE=0.026523
LM=15
682.00000 2049.00000
1570.00000 2342.00000
3025.00000 2436.00000
3460.00000 2319.00000
4476.00000 2104.00000
4422.00000 1941.00000
4486.00000 1790.00000
4075.00000 1706.00000
3850.00000 1564.00000
3144.00000 1486.00000
2320.00000 1693.00000
2307.00000 2085.00000
1826.00000 1465.00000
1635.00000 1661.00000
1528.00000 1969.00000
ID=CH50 
SCALE=0.018826
LM=15
744.00000 1928.00000
1492.00000 2319.00000
2981.00000 2540.00000
3400.00000 2507.00000
4570.00000 2343.00000
4512.00000 2136.00000
4593.00000 1977.00000
4081.00000 1876.00000
3914.00000 1786.00000
3258.00000 1690.00000
2340.00000 1712.00000
2305.00000 1954.00000
1854.00000 1598.00000
1655.00000 1660.00000
1463.00000 1891.00000
ID=CH53 
SCALE=0.016095
